# Supplementary material for: A Meta-Analysis of the Reliability of Second Language Listening Tests (1991–2022)
Source: Brain Sci. 2024 Jul 25;14(8):746. doi: 10.3390/brainsci14080746 (PMC11353186; doi:10.3390/brainsci14080746)
Supplement: Supplementary file 1 [file brainsci-14-00746-s001.zip]

Archive with 1 entries (1 files):
- brainsci-3093148-supplementary.pdf
